# Supplementary material for: Practical Approaches to Transvenous Lead Extraction Procedures—Clinical Case Series
Source: Int J Environ Res Public Health. 2022 Dec 26;20(1):379. doi: 10.3390/ijerph20010379 (PMC9819065; doi:10.3390/ijerph20010379)
Supplement: Supplementary file 1 [file ijerph-20-00379-s001.zip]

Archive with 8 entries (7 files):
- ijerph-1922385-supplementary/
- ijerph-1922385-supplementary/S1.mp4
- ijerph-1922385-supplementary/S2.mp4
- ijerph-1922385-supplementary/S3.mp4
- ijerph-1922385-supplementary/S4.mp4
- ijerph-1922385-supplementary/S5.mp4
- ijerph-1922385-supplementary/S6.mp4
- ijerph-1922385-supplementary/S7.mp4
